# Supplementary material for: Effects of low level laser on periodontal tissue remodeling in hPDLCs under tensile stress
Source: Lasers Med Sci. 2023 Oct 11;38(1):232. doi: 10.1007/s10103-023-03885-0 (PMC10567958; doi:10.1007/s10103-023-03885-0)
Supplement: Supplementary file 1 — Supplementary file1 (XLSX 11 KB) [file 10103_2023_3885_MOESM1_ESM.xlsx]

## Sheet: Sheet1
Group	Absorbance
NC	0.90488	0.96544	0.97008	0.96651	0.98595
12mW	1.0928	1.1629	1.1935	1.1755	1.1834
24mW	1.1231	1.1971	1.2006	1.2358	1.2381
48mW	1.2198	1.2832	1.3066	1.2852	1.329
96mW	1.0966	1.1543	1.1968	1.1954	1.1785
Group	Absorbance
NC	1.1771	1.7649	1.7695	1.7845	1.8064
12mW	2.0729	2.10215	2.0991	2.1244	2.1112
24mW	2.1729	2.1883	2.1153	2.1894	2.1675
48mW	2.2423	2.2709	2.2623	2.3246	2.20761
96mW	1.1966	1.6899	1.7568	1.8094	1.954
Group	Absorbance
NC	1.9416	1.9116	1.9589	2.0176	1.9848
12mW	2.058	2.1183	2.0937	2.1238	2.0767
24mW	2.1303	2.1828	2.2251	2.2722	2.1394
48mW	2.3098	2.1126	2.3616	2.3251	2.2613
96mW	2.0394	2.1303	2.1628	2.0402	2.1698
